# Supplementary material for: Comparison of Salt-Related Knowledge and Behaviors Status of WeChat Users between 2019 and 2020
Source: Nutrients. 2021 Jun 22;13(7):2141. doi: 10.3390/nu13072141 (PMC8308297; doi:10.3390/nu13072141)
Supplement: Supplementary file 1 [file nutrients-13-02141-s001.zip]

Archive with 1 entries (1 files):
- nutrients-1232812-supplementary.pdf
